# Supplementary material for: Identification of a genetic risk factor for metformin-induced vitamin B12 deficiency
Source: Diabetologia. 2026 Jan 15;69(4):953–65. doi: 10.1007/s00125-025-06655-5 (PMC12957035; doi:10.1007/s00125-025-06655-5)
Supplement: Supplementary file 2 — ESM Table 2 (XLSX 59.5 KB) [file 125_2025_6655_MOESM2_ESM.xlsx]

## Sheet: Metformin Codes
1. Metformin prescriptions
Of all individuals with a recorded metformin prescription in UKBB, 14,226 unique IDs were identified.
Brand Names	Hits based on Name	BNF Codes	Hits based on BNF code	DMD Codes	DMD Hits	Read Codes	Read Hits	Total Hits (Unique IDs with record of metformin in UKBB)
metformin hcl	12742	0601022b0aaaaaa	731	2.36386e+16	154	f41..	3462	14226
glucophage		0601022b0aaabab		3.24317e+16		f411.
orabet		0601022b0aaacac		3.24318e+16		f412.
glyformin		0601022b0aaadad		3.0933e+16		f413.
ledermetin		0601022b0aaaeae		3.09331e+16		f414.
glucamet		0601022b0aaafaf		3.13517e+16		f415.
milform		0601022b0aaagag		3.13518e+16		f416.
metsol		0601022b0aaahah		3.21813e+16		f417.
bolamyn		0601022b0aaaiai		3.21814e+16		f418.
metabet		0601022b0aaajaj		2.36372e+16		f419.
glucient sr		0601022b0aaakak		2.36325e+16		f41a.
diagemet xl		0601022b0aaalal		1.2178e+16		f41b.
sukkarto sr		0601022b0aaamam		9217501000001100		f41c.
meijumet		0601022b0aaanan		4458001000001100		f41d.
yaltormin		0601022b0aaapap		4467501000001100		f41e.
metuxtan sr		0601022b0aaaqaq		5302911000001100		f41f.
metformin hcl/sitagliptin		0601022b0aaarar		5303011000001100		f41g.
janumet		0601022b0aaasas		1.04867e+16		f41h.
linagliptin/metformin		0601022b0aaatat		1.04872e+16		f41i.
jentadueto		0601022b0aaauau		8606801000001100		f41j.
saxagliptin/metformin		0601022b0aaavav		4467601000001100		f41s.
komboglyze		0601022b0aaawaw		1.38333e+16		f41t.
alogliptin/metformin		0601022b0aaaxax		1.38334e+16		f41u.
vipdomet		0601022b0aaayay		1.31004e+16		f41v.
dapagliflozin/metformin		0601022b0aaazaz		1.31005e+16		f41w.
xigduo		0601022b0bbaaab		1.81446e+16		f41x.
canagliflozin/metformin		0601022b0bbabad		8176311000001100		f41y.
vokanamet		0601022b0bbacas		8176411000001100		f41z.
empagliflozin/metformin		0601022b0bbadat		1.62716e+16		ft43.
synjardy		0601022b0bbaeav		1.62719e+16		ft44.
metformin hcl/rosiglitazone		0601022b0bbafaw		1.75927e+16		ft45.
avandamet		0601022b0bbagax		1.75928e+16		ft46.
metformin hcl/pioglitazone		0601022b0bcaaab		1.04874e+16		ft4u.
competact		0601022b0bcabad		1.04876e+16		ft4v.
metformin hcl/vildagliptin eucreas		0601022b0bdaaab		1.41999e+16		ft4w.
metformin		0601022b0beaaad		1.42e+16		ft4x.
		0601022b0bfaaab		1.38331e+16		ft7..
		0601022b0bfabad		1.38332e+16		ft71.
		0601022b0bgaaab		1.81447e+16		ft7z.
		0601022b0bgabad		5303611000001100		ftb..
		0601022b0bhaaar		5303711000001100		ftb1.
		0601022b0biaaas		1.62711e+16		ftb2.
		0601022b0biabav		1.62714e+16		ftby.
		0601022b0bjaaas		1.7593e+16		ftbz.
		0601022b0bjabav		1.75932e+16		fte..
		0601022b0bjacav		1.04706e+16		fte1.
		0601022b0bjadas		1.04707e+16		ftez.
		0601022b0bkaaas		1.04877e+16		ftg..
		0601022b0bkabat		1.04879e+16		ftg1.
		0601022b0bkacav		1.42004e+16		ftg2.
		0601022b0blaaas		1.42006e+16		ftg3.
		0601022b0bmaaav		8606901000001100		ftg4.
		0601022b0bmabas		1.38335e+16		fti..
		0601022b0bnaaas		1.38337e+16		fti1.
		0601022b0bnabat		1.31006e+16		fti2.
		0601022b0bnacav		1.31007e+16		fti3.
		0601022b0bpaaas		1.81448e+16		fti4.
		0601022b0bpabat		8174611000001100		ftl..
		0601022b0bpacav		8174711000001100		ftl1.
		0601022b0bqaaas		1.62721e+16		ftl2.
		0601023adaaaaaa		1.62723e+16		ftm..
		0601023adbbaaaa		1.75938e+16		ftm1.
		0601023afaaaaaa		1.75941e+16		ftm2.
		0601023afaaabab		1.04881e+16		ftm3.
		0601023afbbaaaa		1.04882e+16		ftm4.
		0601023afbbabab		1.42001e+16		ftp..
		0601023ahaaaaaa		1.75334e+16		ftp1.
		0601023ahaaabab		1.42002e+16		ftp2.
		0601023ahbbaaaa		9895901000001100		ftp3.
		0601023ahbbabab		2.23088e+16		ftp4.
		0601023ajaaaaaa		2.23091e+16		ftr..
		0601023ajbbaaaa		2.23092e+16		ftr1.
		0601023alaaaaaa		1.01204e+16		ftr2.
		0601023alaaabab		1.41839e+16		ftr3.
		0601023albbaaaa		1.4184e+16		ftr4.
		0601023albbabab		1.41843e+16		ftr5.
		0601023apaaaaaa		2.80501e+16		ftr6.
		0601023apaaabab		2.80492e+16		ftr7.
		0601023apbbaaaa		2.80241e+16		ftr8.
		0601023apbbabab		2.80493e+16
		0601023araaaaaa		2.80222e+16
		0601023araaabab		1.2539e+16
		0601023araaacac		1.25383e+16
		0601023araaadad		9245401000001100
		0601023arbbaaaa		8848401000001100
		0601023arbbabab		1.85709e+16
		0601023arbbacac		1.8571e+16
		0601023arbbadad		1.61529e+16
		0601023v0aaaaaa		1.61531e+16
		0601023v0aaabab		1.65174e+16
		0601023v0aaacac		1.65175e+16
		0601023v0aaadad		1.82243e+16
		0601023v0bbaaaa		1.82244e+16
		0601023v0bbabab		1.75361e+16
		0601023v0bbacac		1.75362e+16
		0601023v0bbadad		1.09223e+16
		0601023w0aaaaaa		1.09224e+16
		0601023w0bbaaaa		1.5359e+16
		0601023z0aaaaaa		1.53591e+16
		0601023z0aaabab		2.40567e+16
		0601023z0bbaaaa		2.40546e+16
		0601023z0bbabab		2.40184e+16
				2.40547e+16
				2.4018e+16
				1.21785e+16
				1.21783e+16
				1.13748e+16
				1.15242e+16
				2.05525e+16
				2.05527e+16
				2.05526e+16
				3.03206e+16
				3.03181e+16
				3.01756e+16
				3.03182e+16
				3.01747e+16
				3.03183e+16
				3.01739e+16
				3.03184e+16
				3.01733e+16
				1.26674e+16
				1.26672e+16
				1.2667e+16
				1.26668e+16
				9660801000001100
				1.98739e+16
				1.9874e+16
				1.75035e+16
				1.75036e+16
				1.34123e+16
				1.34124e+16
				9891001000001100
				3.02082e+16
				3.02083e+16
				1.96115e+16
				1.96116e+16
				1.75037e+16
				1.75038e+16
				1.34126e+16
				1.34127e+16
				9890901000001100
				3.02084e+16
				3.02085e+16
				2642701000001100
				3252001000001100
				2491501000001100
				3252101000001100
				2491601000001100
				1.09815e+16
				3.00123e+16
				3.00124e+16
				3.00125e+16
				1.11267e+16
				1.93081e+16
				1.93083e+16
				1.93082e+16
				3.00121e+16
				3.00122e+16
				9523901000001100
				2740601000001100
				9550101000001100
				1.53743e+16
				1.53744e+16
				1.53745e+16
				1.03932e+16
				1.53737e+16
				1.53738e+16
				1.5374e+16
				656101000001100
				1.38835e+16
				1.38837e+16
				363211000001102
				1433111000001100
				1.03931e+16
				726301000001105
				1.38839e+16
				1.38841e+16
				1.61876e+16
				1.61877e+16
				365111000001109
				1435611000001100
				9477101000001100
				8598901000001100
				1.01203e+16
				1.53678e+16
				1.53679e+16
				1.53681e+16
				2.15013e+16
				2.15014e+16
				3.02092e+16
				8606401000001100
				1.858e+16
				1.85801e+16
				1.85802e+16
				1.61874e+16
				1.61875e+16
				1.65031e+16
				1.81834e+16
				1.82001e+16
				1.86308e+16
				1.65032e+16
				8990711000001100
				8990811000001100
				8990911000001100
				1.37726e+16
				1.37727e+16
				1.60787e+16
				9915701000001100
				1.37486e+16
				1.37487e+16
				1.37491e+16
				9512001000001100
				543011000001102
				1614511000001100
				1.05434e+16
				1.0555e+16
				1.70605e+16
				1.70606e+16
				2.10228e+16
				2.10229e+16
				1.14699e+16
				1.14929e+16
				2.12085e+16
				2.12086e+16
				1.14927e+16
				2.12082e+16
				2.12083e+16
				1.14777e+16
				1.18387e+16
				2.17056e+16
				2.17057e+16
				1.18385e+16
				2.17053e+16
				2.17054e+16
				2.12487e+16
				2.1245e+16
				2.12084e+16
				2.12451e+16
				2.12081e+16
				1.1493e+16
				1.14928e+16
				1.30556e+16
				3.45533e+16
				3.45534e+16
				3.45535e+16
				3.45524e+16
				3.45525e+16
				3.45526e+16
				3.45528e+16
				3.45529e+16
				3.45532e+16
				1.0711e+16
				1.11266e+16
				1.93012e+16
				1.93013e+16
				2.09434e+16
				1.88856e+16
				1.88857e+16
				1.88858e+16
				1.10681e+16
				2.14098e+16
				2.141e+16
				2.14104e+16
				1.81419e+16
				1.8142e+16
				1.81421e+16
				1.21778e+16
				1.25387e+16
				1.21781e+16
				1.26666e+16
				1.14926e+16
				8848301000001100
				1.09239e+16
				1.18384e+16
				1.05549e+16
				1.34393e+16
				9756001000001100
				8285611000001100
				8176211000001100
				8175511000001100
				8174511000001100
				1.70718e+16
				1.70604e+16
				1.3413e+16
				1.34122e+16
				1.9573e+16
				1.95731e+16
				2.06382e+16
				2.45545e+16
				2.45546e+16
				2.45548e+16
				2.43808e+16
				2.43809e+16
				2.4381e+16
				3.2423e+16
				3.24232e+16
				3.24233e+16
				3.0828e+16
				3.08282e+16
				3.08283e+16
				1.32652e+16
				2.17933e+16
				2.17934e+16
				1.53676e+16
				1.53677e+16
				2.87851e+16
				2.87852e+16
				2.98551e+16
				2.98552e+16
				1.54112e+16
				1.53741e+16
				1.53742e+16
				1.2798e+16
				1.27927e+16
				1.27928e+16
				1.27926e+16
				3.41882e+16
				3.41883e+16
				3.37692e+16
				3.37693e+16
				3.3548e+16
				3.35483e+16
				3.35508e+16
				3.35479e+16
				8663911000001100
				8614411000001100
				8614711000001100
				8614111000001100
				8664011000001100
				8615611000001100
				8616111000001100
				2.12623e+16
				8615311000001100
				2.12622e+16
				8664111000001100
				8614211000001100
				8614311000001100
				8614011000001100
				8664211000001100
				8614811000001100
				8615011000001100
				2.24054e+16
				8614611000001100
				2.24053e+16
				5322611000001100
				5302711000001100
				5322711000001100
				5303411000001100
				1.45847e+16
				1.45849e+16
				1.45851e+16
				2.45543e+16
				2.45544e+16
				2.45547e+16
				3.09899e+16
				3.099e+16
				3.09901e+16
				3.07633e+16
				3.07634e+16
				3.07635e+16
				2.43811e+16
				2.43812e+16
				2.43813e+16
				1.50198e+16
				1.50199e+16
				1.51483e+16
				1.8362e+16
				3.08278e+16
				1.83621e+16
				1.32534e+16
				8991411000001100
				2.17928e+16
				2.17929e+16
				2.17932e+16
				8990511000001100
				1.37725e+16
				8990611000001100
				1.60786e+16
				1.54113e+16
				1.53735e+16
				1.53736e+16
				202611000001102
				1431111000001100
				1431011000001100
				1431211000001100
				9797311000001100
				9797511000001100
				9797811000001100
				882811000001109
				1431511000001100
				1431811000001100
				889611000001103
				1432011000001100
				1.03902e+16
				1.03903e+16
				1.03906e+16
				1.03905e+16
				2.23498e+16
				2.23499e+16
				1.60614e+16
				1.60615e+16
				1.60616e+16
				3.43473e+16
				3.43474e+16
				3.44395e+16
				2.438e+16
				2.43801e+16
				2.43804e+16
				2.43803e+16
				257011000001104
				1.01623e+16
				1432411000001100
				1432511000001100
				7016011000001100
				7023711000001100
				7030111000001100
				690811000001103
				1630611000001100
				1432811000001100
				1432911000001100
				1.47738e+16
				1.47741e+16
				3.71204e+16
				3.71205e+16
				1.67011e+16
				1.67012e+16
				1.67013e+16
				1.794e+16
				1.79401e+16
				1.79403e+16
				1.79402e+16
				7461611000001100
				7462911000001100
				7462511000001100
				1.02926e+16
				1.02931e+16
				1.02932e+16
				3.55933e+16
				3.55934e+16
				3.55935e+16
				593911000001106
				1433011000001100
				2.9906e+16
				2.99061e+16
				2.99063e+16
				2.99062e+16
				785311000001108
				1433411000001100
				1.0646e+16
				1.37564e+16
				1.37565e+16
				1.37566e+16
				197511000001103
				1433811000001100
				1433911000001100
				4249511000001100
				2.17937e+16
				2.17938e+16
				2.17944e+16
				2.17942e+16
				1.08597e+16
				9555911000001100
				9556011000001100
				9908511000001100
				1.59733e+16
				1.59734e+16
				1.59736e+16
				1.59735e+16
				1320811000001100
				1306211000001100
				955811000001101
				8847101000001100
				8664311000001100
				8615911000001100
				8616211000001100
				8615711000001100
				1.09636e+16
				1.09637e+16
				1.27798e+16
				1.59841e+16
				1.93011e+16
				1.59842e+16
				1.79701e+16
				1.79703e+16
				1.79702e+16
				3.35489e+16
				3.35494e+16
				2.84158e+16
				2.84159e+16
				2.78799e+16
				2.788e+16
				2.78801e+16
				1.07501e+16
				1.15994e+16
				1.73011e+16
				1.15995e+16
				2.99184e+16
				2.99185e+16
				2.99186e+16
				1.36524e+16
				1.08327e+16
				1.08328e+16
				2.23934e+16
				2.23935e+16
				2.23936e+16
				2.21052e+16
				2.21053e+16
				2.21054e+16
				1.07415e+16
				1.15993e+16
				8664411000001100
				8616711000001100
				8616911000001100
				2.12997e+16
				8616411000001100
				2.12995e+16
				1.28137e+16
				1.2793e+16
				1.27931e+16
				1.27929e+16
				3.34256e+16
				3.34257e+16
				1.32635e+16
				1.37484e+16
				1.37485e+16
				1.09255e+16
				1.09222e+16
				1.34131e+16
				1.34125e+16
				8796711000001100
				8759611000001100
				8761211000001100
				8759511000001100
				325011000001101
				1434311000001100
				1434411000001100
				9798211000001100
				9798811000001100
				115811000001106
				1434711000001100
				157911000001103
				1434911000001100
				1.03908e+16
				1.03911e+16
				1.0391e+16
				2.235e+16
				2.23501e+16
				1.60617e+16
				1.60618e+16
				3.43468e+16
				3.43469e+16
				2.43805e+16
				2.43807e+16
				2.43806e+16
				795311000001107
				1435011000001100
				1435111000001100
				7034411000001100
				7035511000001100
				859811000001106
				1435211000001100
				1435411000001100
				1.47743e+16
				1.47744e+16
				3.71206e+16
				3.71207e+16
				1.67014e+16
				1.67015e+16
				1.79404e+16
				1.79408e+16
				1.79405e+16
				1.79407e+16
				7463711000001100
				7463811000001100
				1.02935e+16
				1.02941e+16
				1.02938e+16
				3.55936e+16
				3.55937e+16
				909311000001100
				1435511000001100
				2.99064e+16
				2.99066e+16
				2.99065e+16
				637811000001108
				1438511000001100
				9763311000001100
				9763411000001100
				1.37578e+16
				1.3758e+16
				1.37579e+16
				85711000001106
				1438611000001100
				1438711000001100
				2.17945e+16
				2.17947e+16
				2.17946e+16
				9556111000001100
				9556211000001100
				1.59737e+16
				1.59739e+16
				1.59738e+16
				1164911000001100
				1012711000001100
				1.79406e+16
				8664611000001100
				8617611000001100
				8617911000001100
				8617311000001100
				3.4188e+16
				3.41881e+16
				3.3769e+16
				3.37691e+16
				3.35477e+16
				3.35478e+16
				3.35509e+16
				3.35476e+16
				8664711000001100
				8618911000001100
				8619111000001100
				2.12999e+16
				8618511000001100
				2.12998e+16
				8848501000001100
				1.01205e+16
				1.03933e+16
				8563701000001100
				172001000001104
				1.03934e+16
				9915801000001100
				244301000001105
				9514901000001100
				8847001000001100
				1.30907e+16
				1.07416e+16
				1.07417e+16
				1.32748e+16
				3.5849e+16
				3.58491e+16
				3.58492e+16
				9.99001e+17
				2684201000001100
				600901000001109
				671401000001102
				3.56729e+16
				3.5673e+16
				3.64685e+16
				3.64686e+16
				3.56532e+16
				3.56533e+16
				3.68328e+16
				3.68329e+16
				4467801000001100
				8564801000001100
				4467701000001100
				8564901000001100
				1.75333e+16
				1.31322e+16
				3.64122e+16
				2.17114e+16
				2.17055e+16
				2.17115e+16
				2.17052e+16
				1.18388e+16
				1.18386e+16
				1.05551e+16
				1.2092e+16
				1.22825e+16
				2.45682e+16
				2.45683e+16
				1.22824e+16
				2.45684e+16
				2.45685e+16
				1.26124e+16
				1.26673e+16
				3.01757e+16
				3.01759e+16
				1.26671e+16
				3.0175e+16
				3.01752e+16
				1.26669e+16
				3.01741e+16
				3.01742e+16
				1.26667e+16
				3.01734e+16
				3.01736e+16
				9811701000001100
				9811801000001100
				1.19788e+16
				1.21779e+16
				2.36326e+16
				2.36328e+16
				3.02144e+16
				3.02145e+16
				1.22268e+16
				1.25389e+16
				2.80244e+16
				2.80246e+16
				1.25388e+16
				2.80225e+16
				2.80229e+16
				1.20866e+16
				1.21784e+16
				2.40185e+16
				2.40186e+16
				1.21782e+16
				2.40181e+16
				2.40182e+16
				1.31265e+16
				3.55483e+16
				3.55495e+16
				3.55496e+16
				3.55475e+16
				3.55477e+16
				3.55479e+16
				3.5548e+16
				3.55481e+16
				3.55482e+16

## Sheet: Vitamin B12 Injection Codes
2. Vitamin B12 injection prescriptions
Among all individuals with a recorded Vitamin B12 injection prescription, 6,778 unique IDs were identified. Of these, 6,295 unique IDs had available first prescription date data, and so were included.
1: Hydroxocobalamin codes
Brand Names	Hits based on Name	BNF Codes	Hits based on BNF code	DMD Codes	DMD Hits	Read Codes	Read Hits	Total Hits (Unique IDs with record of medication)
hydroxocobalamin	4674	0901020n0aaaaaa	325	2737701000001100	1	i31..	1625	5302
neo-cytamen		0901020n0aaabab		217101000001108		i311.
hepavit		0901020n0aaacac		2860311000001100		i312.
cobalin-h		0901020n0aaadad		2860411000001100		i313.
megamilbedoce		0901020n0aaaeae		1.07899e+16		i314.
		0901020n0aaafaf		1.079e+16		i315.
		0901020n0aaagag		1.00485e+16		i316.
		0901020n0aaahah		3534111000001100		i319.
		0901020n0aaaiai		3.05128e+16		i31y.
		0901020n0aaajaj		2.48563e+16
		0901020n0aaakak		2.47335e+16
		0901020n0aaalal		8558311000001100
		0901020n0aaamam		8534911000001100
		0901020n0bbaaab		8535111000001100
		0901020n0bbabaa		8534711000001100
		0901020n0bcaaal		8558411000001100
		0901020n0bdaaab		8536011000001100
		0901020n0beaaam		8536211000001100
				8535711000001100
				1.2564e+16
				1.25593e+16
				1.25594e+16
				1.25592e+16
				1.25641e+16
				1.2559e+16
				1.25591e+16
				1.25589e+16
				8558511000001100
				8535011000001100
				8535411000001100
				8534411000001100
				8558611000001100
				8536311000001100
				8536511000001100
				8536111000001100
				710001000001104
				2858511000001100
				2858911000001100
				1.563e+16
				1.56301e+16
				2.41551e+16
				2.41552e+16
				2.67722e+16
				2.67723e+16
				3310111000001100
				3310211000001100
				2859611000001100
				2859811000001100
				2.39226e+16
				2.39227e+16
				1.3217e+16
				2.98742e+16
				2.98743e+16
				1.15588e+16
				1.15589e+16
				2859911000001100
				2860011000001100
				2.20448e+16
				2.20449e+16
				2858311000001100
				1.0757e+16
				1.1341e+16
				1.13411e+16
				912001000001106
				911901000001103
				1.2623e+16
				1.25653e+16
				1.25654e+16
				1.25652e+16
				1.26231e+16
				1.2565e+16
				1.25651e+16
				1.25649e+16
				1.26232e+16
				1.25659e+16
				1.2566e+16
				1.25658e+16
				1.26233e+16
				1.25656e+16
				1.25657e+16
				1.25655e+16
				1.26234e+16
				1.25665e+16
				1.25666e+16
				1.25664e+16
				1.26235e+16
				1.25662e+16
				1.25663e+16
				1.25661e+16
				1.14328e+16
				2.01771e+16
				2.01765e+16
				1.07897e+16
				1.07898e+16
				2.47348e+16
				2.4735e+16
				9517001000001100
				2677101000001100
				2859411000001100
				2859511000001100
				1.39364e+16
				1.39365e+16
				1.75929e+16
				1.75931e+16
				5304711000001100
				5305111000001100
				1.43402e+16
				1.43406e+16
				401000001104
				1999701000001100
2: Cyanocobalamin codes
Brand Names	Hits based on Name	BNF Codes	Hits based on BNF code	DMD Codes	DMD Hits	Read Codes	Read Hits	Total Hits (Unique IDs with record of medication)
cyanocobalamin	1376	0901020d0aaaaaa	187	2.97603e+16	11	i314.	362	1468
cytamen		0901020d0aaabab		2.97604e+16		i315.
cytacon		0901020d0aaacac		3525211000001100		i32..
behepan		0901020d0aaadad		9476711000001100		i321.
health aid vit b12		0901020d0aaaeae		9476811000001100		i322.
lamb vit b12		0901020d0aaafaf		9476611000001100		i323.
solgar vit b12		0901020d0aaagag		3.4199e+16		i324.
cyanovit-b12		0901020d0aaahah		3.41987e+16		i32v.
cyanocominn		0901020d0aaaiai		2000101000001100		i32w.
quest vit b12		0901020d0aaajaj		3.41672e+16		i32y.
generic co prepn bnf 0906021		0901020d0bbaaab		3.41571e+16		i32z.
proprietary co prepn bnf 0906021		0901020d0bbabad		7902511000001100
		0901020d0bcaaae		2.88723e+16
		0901020d0bcabag		2.88724e+16
		0901020d0bdaaaf		2.88722e+16
		0901020d0beaaah		7880111000001100
		0901020d0bfaaaf		7880011000001100
		0901020d0bfabaj		1.80836e+16
		0901020d0bgaaai		1.80599e+16
		0901020d0bhaaaf		1.806e+16
		0901020d0biaaah		2.13661e+16
		0901020d0biabae		2.13339e+16
		0901020d0bjaaaf		2.1334e+16
		090602100aaamam		2.13338e+16
		090602100aaanan		2.97602e+16
		090602100bbaaam		2.90031e+16
		090602100bbaba0		2.88701e+16
		090602100bbaca0		3.62716e+16
		090602100bbada0		91001000001109
		090602100bbaea0		1.32171e+16
		090602100bbafa0		3.7084e+16
		090602100bbaga0		1070911000001100
		090602100bbaha0		912101000001107
		090602100bbaia0		611701000001101
		090602100bbaja0		3.18814e+16
		090602100bbaka0		3.18818e+16
		090602100bbala0		4906511000001100
		090602100bbama0		2.55739e+16
		090602100bbana0		2.5574e+16
		090602100bbapa0		1.67311e+16
		090602100bbaqa0		1.67312e+16
		090602100bbara0		2.46583e+16
		090602100bbasa0		2.46584e+16
		090602100bbata0		3.34274e+16
		090602100bbaua0		3.34275e+16
		090602100bbava0		3.44459e+16
		090602100bbawa0		3.4446e+16
		090602100bbaxa0		3.47461e+16
		090602100bbaya0		3.47462e+16
		090602100bbaza0		2.39664e+16
		090602100bbbaa0		2.39665e+16
		090602100bbbba0		1.96282e+16
		090602100bbbca0		1.96283e+16
		090602100bbbda0		3.00189e+16
		090602100bbbean		3.0019e+16
		090602100bbbfa0		1.78895e+16
		090602100bbbga0		1.78896e+16
		090602100bbbha0		2.98005e+16
		090602100bbbia0		2.98008e+16
		090602100bbbja0		2.98006e+16
		090602100bbbka0		2.19503e+16
				2.19504e+16
				2.98007e+16
				955711000001109
				438401000001105
				2391101000001100
				2391001000001100
				2391201000001100
				2391401000001100
				1.3109e+16
				3.51947e+16
				3.51948e+16
				3.55818e+16
				3.55819e+16
				2.90032e+16
				2.90033e+16
				9252001000001100
				2613901000001100
				4907311000001100
				4907411000001100
				682301000001108
				285811000001106
				2694811000001100
				6801000001109
				9252101000001100
				2614001000001100
				318511000001109
				2686611000001100
				1.43037e+16
				1.4304e+16
				817901000001102
				9517001000001100
				2677101000001100
				2859411000001100
				2859511000001100
				1.39364e+16
				1.39365e+16
				1.75929e+16
				1.75931e+16
				5304711000001100
				5305111000001100
				1.43402e+16
				1.43406e+16
				401000001104
				1999701000001100

## Sheet: PPIs Codes
3. Proton Pump Inhibitors (PPIs) prescriptions
A total of 161,811 unique IDs with a prescription of a PPI were identified. Of these, 115,309 unique IDs had available first prescription date data, and so were included.
1: Lansoprazole prescriptions
Brand Names	Hits based on Name	BNF Codes	Hits based on BNF code	DMD Codes	DMD Hits	Read Codes	Read Hits	Total Hits (Unique IDs with record of medication)
lansoprazole	56137	0103050l0aaaaaa	2364	3451801000001100	293	a6c..	11666	62534
zoton		0103050l0aaabab		3564111000001100		a6c1.
opiren		0103050l0aaacac		1.47428e+16		a6c2.
		0103050l0aaadad		1.47073e+16		a6c3.
		0103050l0aaaeae		1.47074e+16		a6c4.
		0103050l0aaafaf		1.47072e+16		a6c5.
		0103050l0aaagag		1.55337e+16		a6c6.
		0103050l0aaahah		1.55257e+16		a6c7.
		0103050l0aaaiai		1.55258e+16		a6c8.
		0103050l0aaajaj		1.55256e+16		a6c9.
		0103050l0aaakak		1.55338e+16		a6ca.
		0103050l0aaalal		1.5526e+16		a6g1.
		0103050l0aaamam		1.55261e+16		a6g3.
		0103050l0aaanan		1.55259e+16
		0103050l0aaapap		1.60364e+16
		0103050l0aaaqaq		1.60237e+16
		0103050l0aaarar		1.60238e+16
		0103050l0aaasas		1.60232e+16
		0103050l0aaatat		1.60365e+16
		0103050l0aaauau		1.60257e+16
		0103050l0aaavav		1.6026e+16
		0103050l0aaawaw		1.60255e+16
		0103050l0aaaxax		2569701000001100
		0103050l0aaayay		1.01316e+16
		0103050l0aaazaz		1.01317e+16
		0103050l0aababa		1.79737e+16
		0103050l0aabbbb		1.79738e+16
		0103050l0aabcbc		9908111000001100
		0103050l0bbaaaa		9908211000001100
		0103050l0bbabab		1.04361e+16
		0103050l0bbacad		1.04362e+16
		0103050l0bbadag		2.43893e+16
		0103050l0bbaeah		2.43894e+16
		0103050l0bcaaaf		1.02886e+16
				1.02888e+16
				2.43552e+16
				2.43553e+16
				1.10169e+16
				1.1017e+16
				1.0303e+16
				1.03031e+16
				9990711000001100
				9990911000001100
				9889511000001100
				9889611000001100
				9480611000001100
				9480711000001100
				3.70964e+16
				3.7097e+16
				3.52462e+16
				3.52463e+16
				1.04389e+16
				1.04393e+16
				1.79349e+16
				1.7935e+16
				5490911000001100
				5517311000001100
				5491111000001100
				5491011000001100
				5517411000001100
				5380911000001100
				5381011000001100
				9846611000001100
				9846711000001100
				1.05668e+16
				1.05669e+16
				9904811000001100
				9904911000001100
				1.51063e+16
				1.51065e+16
				1.72032e+16
				1.72033e+16
				9889911000001100
				9890011000001100
				9905311000001100
				9905411000001100
				2.20609e+16
				2.2061e+16
				9869511000001100
				9869611000001100
				5517211000001100
				1207511000001100
				954411000001104
				4216601000001100
				3.46651e+16
				3.46515e+16
				3.46516e+16
				3.46514e+16
				4053411000001100
				4040611000001100
				2.26802e+16
				2.26803e+16
				2.26728e+16
				2.26729e+16
				3.00608e+16
				3.00609e+16
				2.79573e+16
				2.79574e+16
				3.02184e+16
				3.02185e+16
				3.35917e+16
				3.35918e+16
				2.31665e+16
				2.31666e+16
				2.98836e+16
				2.98837e+16
				2.24284e+16
				2.24285e+16
				1.55367e+16
				1.55364e+16
				1.55365e+16
				1.55363e+16
				2.22487e+16
				1.56327e+16
				1.56194e+16
				1.56195e+16
				1.56193e+16
				2.22481e+16
				1.55339e+16
				1.55285e+16
				1.55286e+16
				1.55284e+16
				1.5534e+16
				1.55288e+16
				1.55289e+16
				1.55287e+16
				3.28778e+16
				3.2875e+16
				3.28751e+16
				3.28749e+16
				1.61097e+16
				1.6107e+16
				1.61071e+16
				1.61069e+16
				1.61098e+16
				1.61073e+16
				1.61074e+16
				1.61072e+16
				3.6904e+16
				3.6878e+16
				3.68781e+16
				3.68779e+16
				1086201000001100
				1.01318e+16
				1.01319e+16
				1.79735e+16
				1.79736e+16
				9908311000001100
				9908411000001100
				1.04363e+16
				1.04364e+16
				2.43895e+16
				2.43896e+16
				1.02893e+16
				1.02896e+16
				2.43554e+16
				2.43555e+16
				1.10167e+16
				1.10168e+16
				1.03028e+16
				1.03029e+16
				9991011000001100
				9991111000001100
				9889711000001100
				9889811000001100
				9480911000001100
				9481111000001100
				3.70976e+16
				3.70977e+16
				3.52464e+16
				3.52465e+16
				1.04394e+16
				1.04396e+16
				1.79351e+16
				1.79352e+16
				5491511000001100
				5491811000001100
				5491711000001100
				5491611000001100
				9846411000001100
				9846511000001100
				1.0567e+16
				1.05671e+16
				9905011000001100
				9905111000001100
				1.51067e+16
				1.51069e+16
				1.72034e+16
				1.72035e+16
				9890111000001100
				9890211000001100
				9905511000001100
				9905611000001100
				2.20613e+16
				2.20614e+16
				9869711000001100
				9869911000001100
				1186411000001100
				1313811000001100
				1264111000001100
				8985211000001100
				1.31358e+16
				3.60379e+16
				3260511000001100
				4216701000001100
				3444001000001100
				4053511000001100
				4041511000001100
				4041611000001100
				4041411000001100
				2.26804e+16
				2.26805e+16
				2.2673e+16
				2.26731e+16
				2.32609e+16
				2.3261e+16
				2.28343e+16
				2.28344e+16
				2.26492e+16
				2.26493e+16
				2.32181e+16
				2.32184e+16
				2.79575e+16
				2.79576e+16
				3.70978e+16
				3.71159e+16
				3.35919e+16
				3.3592e+16
				2.31667e+16
				2.31668e+16
				2.98838e+16
				2.98839e+16
				2.24286e+16
				2.24287e+16
				1.40142e+16
				1.39843e+16
				1.39844e+16
				1.39842e+16
				2.22489e+16
				1.40143e+16
				1.3985e+16
				1.39852e+16
				1.39847e+16
				2.22488e+16
				1.56488e+16
				1.56356e+16
				1.56357e+16
				1.56355e+16
				1.56328e+16
				1.56197e+16
				1.56198e+16
				1.56196e+16
				1.55354e+16
				1.5532e+16
				1.55321e+16
				1.55319e+16
				1.55355e+16
				1.55328e+16
				1.5533e+16
				1.55325e+16
				1.56489e+16
				1.56359e+16
				1.5636e+16
				1.56358e+16
				1.5649e+16
				1.56362e+16
				1.56363e+16
				1.56361e+16
				2.96697e+16
				2.95785e+16
				2.95787e+16
				2.95783e+16
				1.38218e+16
				1.38211e+16
				1.38212e+16
				1.3821e+16
				2.33928e+16
				1.38219e+16
				1.38208e+16
				1.38209e+16
				1.38207e+16
				2.33927e+16
				1.56491e+16
				1.56368e+16
				1.56369e+16
				1.56367e+16
				1.56492e+16
				1.56365e+16
				1.56366e+16
				1.56364e+16
				1.47966e+16
				1.47822e+16
				1.47823e+16
				1.47821e+16
				1.47967e+16
				1.47825e+16
				1.47826e+16
				1.47824e+16
				3.56111e+16
				3.56032e+16
				3.56033e+16
				3.56031e+16
				9402501000001100
				2732601000001100
				9449801000001100
				2569801000001100
				5603811000001100
				5604011000001100
				5604111000001100
				5604211000001100
				5431411000001100
				5431711000001100
				29411000001106
				1414511000001100
				1414811000001100
				1086101000001100
				5604611000001100
				5604811000001100
				5605211000001100
				5605511000001100
				5432011000001100
				5432211000001100
				217611000001102
				1416711000001100
				1416811000001100
				1416911000001100
				8985311000001100
				3261211000001100
				3261311000001100
				3444201000001100
				9402601000001100
				1.39968e+16
				1.39969e+16
				1.74829e+16
				1.74833e+16
				1.75989e+16
				1.7599e+16
				1.6204e+16
				1.62041e+16
				4216801000001100
				4040911000001100
				4041211000001100
				1.3997e+16
				1.39974e+16
				1.39972e+16
				1.81769e+16
				1.81771e+16
				1.41908e+16
				1.41909e+16
				4216901000001100
				4041711000001100
				4041911000001100
				4042011000001100
				4041811000001100
2: Pantoprazole prescriptions
Brand Names	Hits based on Name	BNF Codes	Hits based on BNF code	DMD Codes	DMD Hits	Read Codes	Read Hits	Total Hits (Unique IDs with record of medication)
pantoprazole	3948	0103050r0aaaaaa	125	1.05423e+16	27	a6e..	931	4479
protium		0103050r0aaabab		1.05984e+16		a6e1.
pantoloc		0103050r0aaacac		1.70112e+16		a6e2.
		0103050r0aaadad		1.70114e+16		a6e3.
		0103050r0aaaeae		1.70113e+16		a6e4.
		0103050r0aaafaf		3572911000001100		a6e5.
		0103050r0bbaaaa		3547201000001100		a6e6.
		0103050r0bbabab		3.10149e+16		a6e7.
		0103050r0bbacac		3.1015e+16
		0103050r0bcaaab		1.56094e+16
				1.56095e+16
				1.54537e+16
				1.54538e+16
				1.56088e+16
				1.56089e+16
				1.86815e+16
				1.86816e+16
				1.76613e+16
				1.76614e+16
				3.24924e+16
				3.24925e+16
				1.72177e+16
				1.72178e+16
				3.00714e+16
				3.00715e+16
				1.39442e+16
				1.39443e+16
				1.31862e+16
				1.31863e+16
				1.8478e+16
				1.84781e+16
				1.55175e+16
				1.55176e+16
				3.24421e+16
				3.24422e+16
				1.62241e+16
				1.62242e+16
				3.10628e+16
				3.10629e+16
				3.08438e+16
				3.08439e+16
				3.51746e+16
				3.51747e+16
				1.65696e+16
				1.65697e+16
				1.67421e+16
				1.67422e+16
				1.79519e+16
				1.7952e+16
				1.47076e+16
				1.47078e+16
				1.05346e+16
				1.05347e+16
				1.62132e+16
				1.62133e+16
				2.19934e+16
				2.19935e+16
				2.99754e+16
				2.99755e+16
				1.55107e+16
				1.55108e+16
				3.68199e+16
				3.682e+16
				2.18346e+16
				2.18348e+16
				1.54488e+16
				1.54489e+16
				1.79582e+16
				1.79583e+16
				1.70111e+16
				1212911000001100
				1.7011e+16
				1.852e+16
				1.85166e+16
				1.85167e+16
				1.85165e+16
				2.15072e+16
				2.15073e+16
				2874001000001100
				1.56096e+16
				1.56097e+16
				1.54539e+16
				1.5454e+16
				1.5609e+16
				1.56091e+16
				1.86817e+16
				1.86818e+16
				1.76615e+16
				1.76616e+16
				3.24926e+16
				3.24927e+16
				1.72179e+16
				1.7218e+16
				3.00716e+16
				3.00855e+16
				1.39444e+16
				1.39445e+16
				1.84782e+16
				1.84783e+16
				1.55177e+16
				1.55178e+16
				3.24424e+16
				3.24427e+16
				1.62243e+16
				1.62244e+16
				2.98191e+16
				2.98194e+16
				3.0844e+16
				3.08442e+16
				3.51748e+16
				3.51749e+16
				1.65698e+16
				1.65699e+16
				1.67418e+16
				1.67419e+16
				1.79521e+16
				1.79522e+16
				5499911000001100
				5500011000001100
				5500111000001100
				1.4708e+16
				1.47081e+16
				5397411000001100
				5397511000001100
				1.62134e+16
				1.62135e+16
				2.03186e+16
				2.03189e+16
				2.99756e+16
				2.99758e+16
				1.55109e+16
				1.5511e+16
				3.68203e+16
				3.68204e+16
				2.18351e+16
				2.18352e+16
				1.54491e+16
				1.54492e+16
				1.79584e+16
				1.79585e+16
				5499811000001100
				1278111000001100
				3501501000001100
				1.82766e+16
				1.82767e+16
				3.10655e+16
				1.81658e+16
				1.81661e+16
				3.4755e+16
				3.47551e+16
				1.97201e+16
				1.97202e+16
				3.68683e+16
				3.68685e+16
				2.40146e+16
				2.40147e+16
				1.8166e+16
				1103511000001100
				1.85201e+16
				1.85169e+16
				1.8517e+16
				1.85168e+16
				3590311000001100
				9316101000001100
				9571001000001100
				2874201000001100
				9440601000001100
				3547301000001100
				160711000001109
				1719611000001100
				1.39489e+16
				1.3949e+16
				1.31874e+16
				1.31875e+16
				1.62288e+16
				1.62289e+16
				5482211000001100
				5482311000001100
				1.43449e+16
				1.43451e+16
				2874101000001100
				922011000001101
				1720011000001100
				1.39491e+16
				1.39493e+16
				1.31877e+16
				1.31878e+16
				1.6229e+16
				1.62291e+16
				5403511000001100
				5403611000001100
				1.43456e+16
				1.43458e+16
				3501401000001100
				3501601000001100
				9316201000001100
				540211000001102
				2816611000001100
3: Rabeprazole prescriptions
Brand Names	Hits based on Name	BNF Codes	Hits based on BNF code	DMD Codes	DMD Hits	Read Codes	Read Hits	Total Hits (Unique IDs with record of metformin in UKBB)
rabeprazole sod	3665	0103050t0aaaaaa	73	9299501000001100	39	a6f..	743	3809
pariet		0103050t0aaabab		3437701000001100		a6f1.
rabeprazole		0103050t0bbaaaa		3437501000001100		a6f2.
		0103050t0bbabab		1.39446e+16		a6f3.
				1.39447e+16		a6f4.
				228611000001109
				2008811000001100
				8968111000001100
				1.76185e+16
				1.76186e+16
				5570111000001100
				5570411000001100
				5399511000001100
				5399611000001100
				1.96972e+16
				1.96973e+16
				3437601000001100
				1.39448e+16
				1.39449e+16
				43811000001108
				2009411000001100
				8968311000001100
				1.98587e+16
				1.98588e+16
				1.76187e+16
				1.76188e+16
				5571111000001100
				5571211000001100
				5399811000001100
				5400011000001100
				1.75882e+16
				1.75884e+16
				1.13856e+16
				3.3512e+16
				9994111000001100
				2.15486e+16
				2.15487e+16
				2.16625e+16
				2.16627e+16
				2.15534e+16
				2.15535e+16
				3.66014e+16
				3.66015e+16
				2.16848e+16
				2.16859e+16
				3.34322e+16
				3.34324e+16
				3.64398e+16
				3.64399e+16
				3.08279e+16
				3.08281e+16
				3.71374e+16
				3.71375e+16
				2.15544e+16
				2.15545e+16
				3.36122e+16
				3.36123e+16
				2.16615e+16
				2.16616e+16
				3.68281e+16
				3.68282e+16
				2.18773e+16
				2.18774e+16
				3.65011e+16
				3.65012e+16
				2.21022e+16
				2.21023e+16
				1256411000001100
				8968011000001100
				2.15488e+16
				2.15489e+16
				2.7843e+16
				2.78431e+16
				2.16632e+16
				2.16633e+16
				2.15536e+16
				2.15537e+16
				3.66016e+16
				3.66017e+16
				2.16863e+16
				2.16871e+16
				3.35692e+16
				3.35693e+16
				3.644e+16
				3.64401e+16
				3.08284e+16
				3.08285e+16
				3.71376e+16
				3.71377e+16
				2.15542e+16
				2.15543e+16
				3.36124e+16
				3.36125e+16
				2.16617e+16
				2.16618e+16
				3.68283e+16
				3.68284e+16
				2.18775e+16
				2.18776e+16
				3.65013e+16
				3.65015e+16
				2.21025e+16
				2.21027e+16
				1129711000001100
				1.13855e+16
				8968211000001100
				3540411000001100
				3437301000001100
				3437401000001100
4: Omeprazole prescriptions
Brand Names	Hits based on Name	BNF Codes	Hits based on BNF code	DMD Codes	DMD Hits	Read Codes	Read Hits	Total Hits (Unique IDs with record of metformin in UKBB)
omeprazole	74965	0103050e0aaaaaa	6200	1.05512e+16	369	a6b..	22463	83931
nexium		0103050e0aaabab		1.1108e+16		a6b1.
emozul		0103050e0aaacac		1.76036e+16		a6b2.
ventra		0103050e0aaadad		1.76037e+16		a6b3.
losec		0103050e0aaaeae		1.11081e+16		a6b4.
mopral		0103050e0aaafaf		1.76033e+16		a6b5.
omeran		0103050e0aaagag		1.76034e+16		a6b6.
zanprol		0103050e0bbaaaa		3531111000001100		a6b7.
mepradec		0103050e0bbabab		1.04182e+16		a6b8.
mezzopram		0103050e0bbacac		1.61323e+16		a6b9.
		0103050e0bbadae		1.61165e+16		a6ba.
		0103050e0bbaeaa		1.11083e+16		a6bb.
		0103050e0bbafab		1.96691e+16		a6bc.
		0103050e0bbagaa		1.96692e+16		a6bd.
		0103050e0bbahaf		2.45291e+16		a6be.
		0103050e0bcaaaf		2.45292e+16		a6bf.
		0103050e0bcabag		2.13475e+16		a6bg.
		0103050e0bdaaaf		2.13476e+16		a6bh.
		0103050e0bdabag		3.36945e+16		a6bi.
		0103050p0aaaaaa		3.36947e+16		a6bo.
		0103050p0aaabab		2.98689e+16		a6bp.
		0103050p0aaacac		2.9869e+16		a6bq.
		0103050p0aaadad		2.39747e+16		a6br.
		0103050p0aaaeae		2.39748e+16		a6bs.
		0103050p0aaafaf		1.94686e+16		a6bu.
		0103050p0aaagag		1.94687e+16		a6bv.
		0103050p0aaahah		3.01264e+16		a6bw.
		0103050p0aaaiai		3.01265e+16		a6bx.
		0103050p0aaajaj		1.76313e+16		a6by.
		0103050p0aaakak		2.98575e+16		a6bz.
		0103050p0aaalal		2.98578e+16		a6h..
		0103050p0aaamam		2.19764e+16		a6h1.
		0103050p0aaanan		2.19765e+16		a6h2.
		0103050p0aaapap		3.55853e+16		a6h3.
		0103050p0aaaqaq		1.76035e+16		a6h4.
		0103050p0aaarar		1.96757e+16		a6h5.
		0103050p0aaasas		1.96758e+16		a6h6.
		0103050p0aaatat		2.09473e+16		a6hu.
		0103050p0aaauau		2.09474e+16		a6hv.
		0103050p0aaavav		2.17337e+16		a6hw.
		0103050p0aaawaw		2.17338e+16		a6hx.
		0103050p0aaaxax		3.07623e+16		a6hy.
		0103050p0aaayay		3.07624e+16		a6hz.
		0103050p0aaazaz		3.63784e+16		j2au.
		0103050p0aababa		3.63789e+16		j2av.
		0103050p0aabbbb		3.71216e+16		j2cz.
		0103050p0aabcbc		3.71218e+16
		0103050p0aabdbd		2.39754e+16
		0103050p0aabebe		2.39755e+16
		0103050p0aabfbf		3.2412e+16
		0103050p0aabgbg		3.24121e+16
		0103050p0aabhbh		3.01266e+16
		0103050p0aabibi		3.01267e+16
		0103050p0aabjbj		2.39146e+16
		0103050p0aabkbk		2.39147e+16
		0103050p0aablbl		2.01014e+16
		0103050p0aabmbm		2.01016e+16
		0103050p0aabnbn		2.46622e+16
		0103050p0aabpbp		2.46623e+16
		0103050p0aabqbq		2.98579e+16
		0103050p0aabrbr		2.9858e+16
		0103050p0aabsbs		1.96291e+16
		0103050p0bbaaaa		1.96293e+16
		0103050p0bbabae		3.68552e+16
		0103050p0bbacaf		3.68553e+16
		0103050p0bbadam		2.19771e+16
		0103050p0bbaean		2.19772e+16
		0103050p0bbafap		2.28097e+16
		0103050p0bbagav		2.28098e+16
		0103050p0bbahbg		1.84885e+16
		0103050p0bcaaaf		2.89397e+16
		0103050p0bcabaa		1.0921e+16
		0103050p0bdaabc		3792101000001100
		0103050p0bdabbd		1057211000001100
		0103050p0bdacbe		950411000001105
		0103050p0beaabc		1.11082e+16
		0103050p0bfaaaf		1.96693e+16
		0103050p0bfabaa		1.96694e+16
		0103050p0bgaaam		2.45293e+16
		0103050p0bgaban		2.45294e+16
		0103050p0bgacap		2.13477e+16
				2.13479e+16
				3.36943e+16
				3.36944e+16
				2.98691e+16
				2.98692e+16
				2.3975e+16
				2.39752e+16
				1.94684e+16
				1.94685e+16
				1.76314e+16
				2.98583e+16
				2.98584e+16
				2.19767e+16
				2.19769e+16
				1.76032e+16
				1.96759e+16
				1.9676e+16
				2.09475e+16
				2.09476e+16
				2.1734e+16
				2.17341e+16
				3.07625e+16
				3.07626e+16
				3.63796e+16
				3.63799e+16
				2.39757e+16
				2.39758e+16
				3.24122e+16
				3.24123e+16
				3.70642e+16
				3.70644e+16
				2.39148e+16
				2.39149e+16
				2.01018e+16
				2.01019e+16
				2.46629e+16
				2.4663e+16
				2.98581e+16
				2.98582e+16
				1.96307e+16
				1.96308e+16
				3.68554e+16
				3.68555e+16
				2.19773e+16
				2.19774e+16
				2.28085e+16
				2.281e+16
				1.10313e+16
				4459201000001100
				2.03721e+16
				2.03723e+16
				3.47526e+16
				3.47527e+16
				7322511000001100
				2.05523e+16
				2.05524e+16
				7320711000001100
				3792201000001100
				999311000001102
				1164011000001100
				1.6074e+16
				1.60415e+16
				1.60416e+16
				1.60413e+16
				1.76322e+16
				3588911000001100
				7326911000001100
				1.61683e+16
				1.61743e+16
				1.61479e+16
				1.61744e+16
				1.61405e+16
				1.05902e+16
				1.05901e+16
				9525401000001100
				2663001000001100
				9550201000001100
				2327401000001100
				64411000001103
				1426211000001100
				1.3926e+16
				1.39262e+16
				1.99671e+16
				1.99672e+16
				1.65122e+16
				1.65123e+16
				1.84943e+16
				1.84944e+16
				5617411000001100
				5617511000001100
				5385211000001100
				5385311000001100
				1.43327e+16
				1.43329e+16
				94301000001105
				848801000001104
				923011000001105
				1428711000001100
				1.39263e+16
				1.39264e+16
				1.99673e+16
				1.99674e+16
				1.65133e+16
				1.65134e+16
				1.84945e+16
				1.84946e+16
				5557111000001100
				5557311000001100
				5557411000001100
				5385411000001100
				5385511000001100
				1.43356e+16
				1.43357e+16
				1093901000001100
				935511000001100
				1425111000001100
				2944401000001100
				2333601000001100
				9525501000001100
				9832811000001100
				9832911000001100
				4370611000001100
				4370811000001100
				9479101000001100
				3615901000001100
				749811000001106
				1476611000001100
				1.39265e+16
				1.39266e+16
				1.31753e+16
				1.31754e+16
				1.99675e+16
				1.99676e+16
				1.75148e+16
				1.75149e+16
				1.84947e+16
				1.84948e+16
				1.05444e+16
				1.05446e+16
				1.43367e+16
				1.4337e+16
				1.43372e+16
				1.85545e+16
				3615601000001100
				427311000001104
				1476811000001100
				1.39267e+16
				1.39269e+16
				1.3927e+16
				1.31755e+16
				1.31756e+16
				1.31757e+16
				1.99677e+16
				1.99678e+16
				1.99679e+16
				1.7515e+16
				1.75152e+16
				1.75151e+16
				1.84949e+16
				1.8495e+16
				1.84951e+16
				1.08353e+16
				1.08354e+16
				1.4366e+16
				1.43664e+16
				1.96959e+16
				1.43666e+16
				1.50477e+16
				1.14786e+16
				3615701000001100
				691311000001102
				1477311000001100
				1.9968e+16
				1.99681e+16
				1.75153e+16
				1.75154e+16
				1.75718e+16
				1.75719e+16
				1.43672e+16
				1.43675e+16
				1.75688e+16
				1.14788e+16
				1.13853e+16
				1.13854e+16
				3615801000001100
				9469501000001100
				8841501000001100
				1.08205e+16
				1.08206e+16
				8841601000001100
				1.08201e+16
				1.08202e+16
				1.09719e+16
				1.10698e+16
				1.85032e+16
				1.85035e+16
				1.09911e+16
				1.85033e+16
				1.85036e+16
				1.09943e+16
				1.85034e+16
				1.85037e+16
				1.8246e+16
				2.87776e+16
				2.87777e+16
				1.82458e+16
				1.82335e+16
				1.10405e+16
				9482501000001100
				3792501000001100
				9546101000001100
				1.04181e+16
				1.61166e+16
				1.61167e+16
				3.68182e+16
				3.68184e+16
				2.238e+16
				2.23801e+16
				1.39366e+16
				1.96182e+16
				1.96181e+16
				1.39367e+16
				1.31787e+16
				1.31789e+16
				1.31791e+16
				1.65631e+16
				1.65632e+16
				1.75986e+16
				1.75988e+16
				1.08355e+16
				1.08356e+16
				1.09211e+16
				1.43692e+16
				1.96969e+16
				1.43693e+16
				1.43696e+16
				1.84886e+16
				3792301000001100
				154111000001106
				2154611000001100
				2154811000001100
				2.23802e+16
				2.23803e+16
				1.39368e+16
				1.39369e+16
				1.3937e+16
				1.31792e+16
				1.31794e+16
				1.65634e+16
				1.65636e+16
				1.75998e+16
				1.75999e+16
				1.76e+16
				1.43703e+16
				1.43706e+16
				1.10314e+16
				4459101000001100
				3792401000001100
				240211000001107
				2155211000001100
				2155411000001100
				1.05424e+16
				1.05425e+16
				3.55854e+16
				3.55855e+16
				2.89398e+16
				2.894e+16
				2.89399e+16
				9494401000001100
				7320811000001100
				7320911000001100
				3539011000001100
				2327301000001100
				1.86458e+16
				1.86459e+16
				3.08242e+16
				3.08243e+16
				3.24402e+16
				3.24403e+16
				3.0842e+16
				3.08421e+16
				1.32546e+16
				3367511000001100
				2.35995e+16
				2.35996e+16
				999611000001107
				1.85544e+16
				1.43363e+16
				4197201000001100
				254411000001103
				1425411000001100
				1.06869e+16
				1.0687e+16
				863411000001100
				1425711000001100
				385811000001100
				1426011000001100
				1.95107e+16
				1.95108e+16
				340711000001106
				1426311000001100
				3.00667e+16
				3.00668e+16
				1.15525e+16
				1.15526e+16
				1.10147e+16
				1.10148e+16
				1.03008e+16
				1.03009e+16
				638011000001101
				1426411000001100
				215811000001108
				1426511000001100
				536711000001108
				1426611000001100
				3.71246e+16
				3.71247e+16
				1.79478e+16
				1.79484e+16
				5617211000001100
				5617311000001100
				9377211000001100
				9377311000001100
				80311000001100
				1427711000001100
				3753411000001100
				3753511000001100
				1.51127e+16
				1.51128e+16
				584711000001107
				1427911000001100
				3.25566e+16
				3.2557e+16
				546111000001106
				1428211000001100
				2.18247e+16
				2.18248e+16
				9559411000001100
				9559511000001100
				1082911000001100
				3192511000001100
				3192711000001100
				1.06873e+16
				1.06874e+16
				3192911000001100
				3193111000001100
				3.00673e+16
				3.00674e+16
				1.15519e+16
				1.1552e+16
				3193711000001100
				3193911000001100
				3194711000001100
				3195011000001100
				3195411000001100
				3196411000001100
				1.79481e+16
				1.79488e+16
				3367611000001100
				3197411000001100
				3197611000001100
				3196811000001100
				3197011000001100
				2.99724e+16
				2.99725e+16
				3197711000001100
				3198011000001100
				3198311000001100
				3198511000001100
				2.18256e+16
				2.18257e+16
				7316311000001100
				3192411000001100
				3615301000001100
				2.43513e+16
				2.43289e+16
				2.4329e+16
				2.43288e+16
				1.96028e+16
				8670511000001100
				8643311000001100
				8643511000001100
				8643211000001100
				1.96026e+16
				1.30008e+16
				1.29597e+16
				1.29598e+16
				1.29596e+16
				1.30009e+16
				1.29588e+16
				1.29592e+16
				1.29586e+16
				1.3001e+16
				1.29617e+16
				1.29618e+16
				1.29615e+16
				1.30011e+16
				1.29609e+16
				1.29612e+16
				1.29607e+16
				1.41599e+16
				1.40901e+16
				1.40902e+16
				1.409e+16
				1.416e+16
				1.40907e+16
				1.4091e+16
				1.40905e+16
				8670611000001100
				8643811000001100
				8644011000001100
				8643711000001100
				26001000001106
				1.8646e+16
				1.86461e+16
				3.08244e+16
				3.08245e+16
				3.24405e+16
				3.24407e+16
				3.08423e+16
				3.08425e+16
				1.32545e+16
				3367711000001100
				2.35998e+16
				2.36e+16
				1172711000001100
				1.08352e+16
				1.14785e+16
				4197301000001100
				1111000001108
				1427311000001100
				1.06871e+16
				1.06872e+16
				263411000001108
				1427511000001100
				1.37668e+16
				1.37669e+16
				40911000001106
				1428511000001100
				1.34138e+16
				1.34139e+16
				1.95111e+16
				1.95113e+16
				282211000001100
				1429311000001100
				1.41255e+16
				1.41256e+16
				3.00669e+16
				3.00843e+16
				1.15527e+16
				1.15528e+16
				1.10142e+16
				1.10144e+16
				1.03004e+16
				1.03006e+16
				568311000001100
				1429511000001100
				2.13049e+16
				2.1305e+16
				140611000001107
				1430011000001100
				852311000001105
				1430711000001100
				3.71248e+16
				3.71249e+16
				3.52474e+16
				3.52475e+16
				1.79479e+16
				1.79485e+16
				5497311000001100
				5497911000001100
				5497411000001100
				1.14098e+16
				1.141e+16
				185011000001103
				1430911000001100
				3753611000001100
				3753711000001100
				1.50572e+16
				1.50573e+16
				9756711000001100
				9757111000001100
				71711000001100
				1432211000001100
				3.25578e+16
				3.25579e+16
				7011000001102
				1433611000001100
				2.18249e+16
				2.1825e+16
				9559611000001100
				9559711000001100
				1.60644e+16
				1.60645e+16
				5497711000001100
				1068411000001100
				3199111000001100
				3199311000001100
				1.03207e+16
				1.03208e+16
				3200111000001100
				3200411000001100
				5027211000001100
				5027611000001100
				3.00675e+16
				3.00676e+16
				1.15521e+16
				1.15522e+16
				3200611000001100
				3200911000001100
				3201111000001100
				3201211000001100
				3201411000001100
				3201611000001100
				1.79482e+16
				1.79489e+16
				3367811000001100
				3202411000001100
				3202511000001100
				3202011000001100
				3202111000001100
				2.99728e+16
				2.99729e+16
				3202611000001100
				3202711000001100
				3203011000001100
				3203411000001100
				2.18258e+16
				2.1826e+16
				3198711000001100
				3615401000001100
				2.43514e+16
				2.43294e+16
				2.43296e+16
				2.43292e+16
				1.96031e+16
				1.99341e+16
				8670711000001100
				8644211000001100
				8644311000001100
				8644111000001100
				1.9603e+16
				1.9934e+16
				1.30012e+16
				1.29653e+16
				1.29656e+16
				1.29635e+16
				1.30013e+16
				1.29631e+16
				1.29632e+16
				1.2963e+16
				1.30014e+16
				1.29674e+16
				1.29675e+16
				1.29672e+16
				1.30015e+16
				1.29668e+16
				1.2967e+16
				1.29666e+16
				3.46837e+16
				3.46751e+16
				3.46752e+16
				3.4675e+16
				3.67756e+16
				3.67715e+16
				3.67717e+16
				3.67714e+16
				1.54375e+16
				1.54309e+16
				1.5431e+16
				1.54308e+16
				1.54376e+16
				1.54312e+16
				1.54313e+16
				1.54311e+16
				1.30016e+16
				1.29691e+16
				1.29692e+16
				1.29689e+16
				1.30017e+16
				1.29683e+16
				1.29685e+16
				1.29681e+16
				1094001000001100
				1.86462e+16
				1.86463e+16
				3.08246e+16
				3.08247e+16
				3.24418e+16
				3.24419e+16
				3.08426e+16
				3.08427e+16
				1.32542e+16
				3367911000001100
				2.99732e+16
				2.99733e+16
				2.36001e+16
				2.36002e+16
				1.14787e+16
				1073011000001100
				4197401000001100
				919311000001103
				1.22347e+16
				1424611000001100
				2.36393e+16
				2.36395e+16
				2.36394e+16
				1.34146e+16
				1.51628e+16
				1.34147e+16
				789711000001109
				1425011000001100
				1.95114e+16
				1.95115e+16
				3.66142e+16
				40511000001104
				1425311000001100
				3.0067e+16
				3.00672e+16
				3.00671e+16
				1.15529e+16
				1.1553e+16
				1.84779e+16
				1.10139e+16
				1.1014e+16
				1.02999e+16
				1.03001e+16
				412411000001102
				1.75202e+16
				1425211000001100
				3.28072e+16
				3.28076e+16
				414711000001103
				1425511000001100
				251411000001100
				1.34404e+16
				1425611000001100
				3.7125e+16
				3.71251e+16
				3.71252e+16
				1.7948e+16
				1.79487e+16
				1.79486e+16
				9377411000001100
				9377611000001100
				9482911000001100
				349911000001102
				2.31682e+16
				1425811000001100
				3753811000001100
				3.08464e+16
				3753911000001100
				1.51129e+16
				2.99727e+16
				1.5113e+16
				372711000001109
				1425911000001100
				1.70252e+16
				3.25586e+16
				3.25589e+16
				1.28738e+16
				147611000001106
				1426111000001100
				2.18252e+16
				2.18255e+16
				2.18253e+16
				9559811000001100
				9559911000001100
				9377511000001100
				993311000001100
				3204211000001100
				3204611000001100
				1.06875e+16
				1.06876e+16
				3204711000001100
				3204911000001100
				3.00677e+16
				3.00678e+16
				1.15523e+16
				1.15524e+16
				3205211000001100
				3205411000001100
				3205811000001100
				3205911000001100
				3206311000001100
				3206611000001100
				1.79483e+16
				1.7949e+16
				3368011000001100
				3207911000001100
				3208211000001100
				3207111000001100
				3207411000001100
				2.9973e+16
				2.99731e+16
				3208811000001100
				3209311000001100
				3209611000001100
				3209811000001100
				2.18262e+16
				2.18263e+16
				3204011000001100
				2944301000001100
				2333501000001100
				1.31356e+16
				3.60222e+16
				9832711000001100
				1.15358e+16
				1.15359e+16
				3.47548e+16
				3.47549e+16
				3.57754e+16
				3.57755e+16
				1.11444e+16
				1.11445e+16
				1.31357e+16
				3.60223e+16
				3.16851e+16
				3.16852e+16
				1.50289e+16
				1.50291e+16
				4370411000001100
				3615501000001100
				1.30018e+16
				1.29697e+16
				1.29698e+16
				1.29696e+16
				2.33947e+16
				1.30019e+16
				1.29694e+16
				1.29695e+16
				1.29693e+16
				2.33946e+16
				1.3002e+16
				1.29715e+16
				1.29716e+16
				1.29712e+16
				1.30021e+16
				1.29706e+16
				1.29707e+16
				1.29704e+16
				1.30022e+16
				1.2974e+16
				1.29743e+16
				1.29737e+16
				1.30023e+16
				1.2973e+16
				1.29731e+16
				1.29729e+16
				1.30024e+16
				1.29754e+16
				1.29755e+16
				1.29751e+16
				1.30025e+16
				1.29748e+16
				1.29749e+16
				1.29745e+16
				3.46838e+16
				3.46754e+16
				3.46755e+16
				3.46753e+16
				1.96035e+16
				8670811000001100
				8644711000001100
				8644811000001100
				8644611000001100
				1.96033e+16
				1.5915e+16
				1.58946e+16
				1.58947e+16
				1.58943e+16
				1.59151e+16
				1.58954e+16
				1.58955e+16
				1.58953e+16
				3.27502e+16
				3.27075e+16
				3.27076e+16
				3.27074e+16
				1.51249e+16
				1.51174e+16
				1.51175e+16
				1.51173e+16
				1.5125e+16
				1.51177e+16
				1.51178e+16
				1.51176e+16
				1.30026e+16
				1.29765e+16
				1.29767e+16
				1.29763e+16
				1.30027e+16
				1.29759e+16
				1.29761e+16
				1.29757e+16
				3539111000001100
				4390011000001100
				9288401000001100
				4258501000001100
				4188501000001100
				3632811000001100
				3633011000001100
				4188601000001100
				3633211000001100
				3633511000001100
				4188701000001100
				3633611000001100
				3633711000001100
				1.28719e+16
				3.36647e+16
				3.36648e+16
				3.36652e+16
				3.36653e+16
				9396701000001100
				8443801000001100
				8448201000001100
				7316211000001100
				7316411000001100
5: Esomeprazole prescriptions
Brand Names	Hits based on Name	BNF Codes	Hits based on BNF code	DMD Codes	DMD Hits	Read Codes	Read Hits	Total Hits (Unique IDs with record of medication)
esomeprazole	6238	0103050e0aaaaaa	0	1.05512e+16	223	a6h..	1665	7058
nexium		0103050e0aaabab		1.1108e+16		a6h1.
emozul		0103050e0aaacac		1.76036e+16		a6h2.
ventra		0103050e0aaadad		1.76037e+16		a6h3.
		0103050e0aaaeae		1.11081e+16		a6h4.
		0103050e0aaafaf		1.76033e+16		a6h5.
		0103050e0aaagag		1.76034e+16		a6h6.
		0103050e0bbaaaa		3531111000001100		a6hu.
		0103050e0bbabab		1.04182e+16		a6hv.
		0103050e0bbacac		1.61323e+16		a6hw.
		0103050e0bbadae		1.61165e+16		a6hx.
		0103050e0bbaeaa		1.11083e+16		a6hy.
		0103050e0bbafab		1.96691e+16		a6hz.
		0103050e0bbagaa		1.96692e+16		j2cz.
		0103050e0bbahaf		2.45291e+16
		0103050e0bcaaaf		2.45292e+16
		0103050e0bcabag		2.13475e+16
		0103050e0bdaaaf		2.13476e+16
		0103050e0bdabag		3.36945e+16
				3.36947e+16
				2.98689e+16
				2.9869e+16
				2.39747e+16
				2.39748e+16
				1.94686e+16
				1.94687e+16
				3.01264e+16
				3.01265e+16
				1.76313e+16
				2.98575e+16
				2.98578e+16
				2.19764e+16
				2.19765e+16
				3.55853e+16
				1.76035e+16
				1.96757e+16
				1.96758e+16
				2.09473e+16
				2.09474e+16
				2.17337e+16
				2.17338e+16
				3.07623e+16
				3.07624e+16
				3.63784e+16
				3.63789e+16
				3.71216e+16
				3.71218e+16
				2.39754e+16
				2.39755e+16
				3.2412e+16
				3.24121e+16
				3.01266e+16
				3.01267e+16
				2.39146e+16
				2.39147e+16
				2.01014e+16
				2.01016e+16
				2.46622e+16
				2.46623e+16
				2.98579e+16
				2.9858e+16
				1.96291e+16
				1.96293e+16
				3.68552e+16
				3.68553e+16
				2.19771e+16
				2.19772e+16
				2.28097e+16
				2.28098e+16
				1.84885e+16
				2.89397e+16
				1.0921e+16
				3792101000001100
				1057211000001100
				950411000001105
				1.11082e+16
				1.96693e+16
				1.96694e+16
				2.45293e+16
				2.45294e+16
				2.13477e+16
				2.13479e+16
				3.36943e+16
				3.36944e+16
				2.98691e+16
				2.98692e+16
				2.3975e+16
				2.39752e+16
				1.94684e+16
				1.94685e+16
				1.76314e+16
				2.98583e+16
				2.98584e+16
				2.19767e+16
				2.19769e+16
				1.76032e+16
				1.96759e+16
				1.9676e+16
				2.09475e+16
				2.09476e+16
				2.1734e+16
				2.17341e+16
				3.07625e+16
				3.07626e+16
				3.63796e+16
				3.63799e+16
				2.39757e+16
				2.39758e+16
				3.24122e+16
				3.24123e+16
				3.70642e+16
				3.70644e+16
				2.39148e+16
				2.39149e+16
				2.01018e+16
				2.01019e+16
				2.46629e+16
				2.4663e+16
				2.98581e+16
				2.98582e+16
				1.96307e+16
				1.96308e+16
				3.68554e+16
				3.68555e+16
				2.19773e+16
				2.19774e+16
				2.28085e+16
				2.281e+16
				1.10313e+16
				4459201000001100
				2.03721e+16
				2.03723e+16
				3.47526e+16
				3.47527e+16
				7322511000001100
				2.05523e+16
				2.05524e+16
				7320711000001100
				3792201000001100
				999311000001102
				1164011000001100
				1.6074e+16
				1.60415e+16
				1.60416e+16
				1.60413e+16
				1.76322e+16
				3588911000001100
				7326911000001100
				1.8246e+16
				2.87776e+16
				2.87777e+16
				1.82458e+16
				1.82335e+16
				1.10405e+16
				9482501000001100
				3792501000001100
				9546101000001100
				1.04181e+16
				1.61166e+16
				1.61167e+16
				3.68182e+16
				3.68184e+16
				2.238e+16
				2.23801e+16
				1.39366e+16
				1.96182e+16
				1.96181e+16
				1.39367e+16
				1.31787e+16
				1.31789e+16
				1.31791e+16
				1.65631e+16
				1.65632e+16
				1.75986e+16
				1.75988e+16
				1.08355e+16
				1.08356e+16
				1.09211e+16
				1.43692e+16
				1.96969e+16
				1.43693e+16
				1.43696e+16
				1.84886e+16
				3792301000001100
				154111000001106
				2154611000001100
				2154811000001100
				2.23802e+16
				2.23803e+16
				1.39368e+16
				1.39369e+16
				1.3937e+16
				1.31792e+16
				1.31794e+16
				1.65634e+16
				1.65636e+16
				1.75998e+16
				1.75999e+16
				1.76e+16
				1.43703e+16
				1.43706e+16
				1.10314e+16
				4459101000001100
				3792401000001100
				240211000001107
				2155211000001100
				2155411000001100
				1.05424e+16
				1.05425e+16
				3.55854e+16
				3.55855e+16
				2.89398e+16
				2.894e+16
				2.89399e+16
				9494401000001100
				7320811000001100
				7320911000001100
				1.28719e+16
				3.36647e+16
				3.36648e+16
				3.36652e+16
				3.36653e+16
